# Supplementary material for: Accurate prediction of nuclear receptors with conjoint triad feature
Source: BMC Bioinformatics. 2015 Dec 3;16:402. doi: 10.1186/s12859-015-0828-1 (PMC4668603; doi:10.1186/s12859-015-0828-1)
Supplement: Additional file 2: — P-values of CTF features in statistical test bewteen positive samples and negative samples. (XLS 43 kb) [file 12859_2015_828_MOESM2_ESM.xls]

## Sheet: Sheet1
Feature	pvalue
{C}-{RK}-{AGV}	2.82787e-113
{AGV}-{C}-{RK}	1.27801e-109
{C}-{AGV}-{DE}	1.09537e-89
{DE}-{AGV}-{C}	2.48411e-89
{C}-{RK}-{ILFP}	5.91034e-89
{C}-{DE}-{AGV}	1.07704e-85
{YMIS}-{C}-{DE}	1.32926e-72
{RK}-{C}-{ILFP}	3.68841e-72
{RK}-{RK}-{C}	2.14763e-54
{AGV}-{C}-{AGV}	1.37228e-48
{YMIS}-{C}-{RK}	1.93431e-46
{RK}-{C}-{HNQW}	1.14506e-42
{ILFP}-{RK}-{RK}	3.17694e-41
{HNQW}-{RK}-{C}	2.36833e-40
{YMIS}-{YMIS}-{YMIS}	7.57917e-40
{RK}-{AGV}-{ILFP}	5.17682e-37
{HNQW}-{HNQW}-{C}	1.31794e-36
{AGV}-{DE}-{RK}	4.67578e-36
{ILFP}-{ILFP}-{RK}	3.99728e-34
{AGV}-{AGV}-{YMIS}	1.2547e-33
{C}-{ILFP}-{AGV}	2.43017e-33
{YMIS}-{YMIS}-{ILFP}	2.21172e-31
{ILFP}-{ILFP}-{ILFP}	2.2709e-31
{AGV}-{YMIS}-{YMIS}	4.37693e-31
{AGV}-{YMIS}-{AGV}	8.37461e-31
{HNQW}-{YMIS}-{C}	1.83419e-30
{ILFP}-{ILFP}-{YMIS}	4.15447e-30
{AGV}-{ILFP}-{ILFP}	8.51079e-30
{YMIS}-{ILFP}-{ILFP}	1.25298e-29
{YMIS}-{YMIS}-{C}	1.33562e-29
{YMIS}-{AGV}-{YMIS}	1.70331e-29
{RK}-{AGV}-{C}	9.03949e-29
{YMIS}-{AGV}-{AGV}	1.34479e-28
{YMIS}-{AGV}-{C}	3.07102e-28
{ILFP}-{HNQW}-{DE}	1.0263e-27
{HNQW}-{YMIS}-{AGV}	1.20983e-27
{RK}-{RK}-{YMIS}	1.93014e-27
{RK}-{YMIS}-{ILFP}	1.05818e-26
{RK}-{ILFP}-{ILFP}	2.31606e-26
{ILFP}-{YMIS}-{YMIS}	3.02641e-26
{ILFP}-{AGV}-{C}	5.91071e-26
{RK}-{HNQW}-{C}	1.56706e-25
{ILFP}-{YMIS}-{ILFP}	2.26469e-25
{DE}-{RK}-{AGV}	2.62439e-25
{ILFP}-{YMIS}-{DE}	5.45064e-25
{C}-{AGV}-{AGV}	7.34198e-25
{YMIS}-{ILFP}-{HNQW}	9.15039e-25
{C}-{HNQW}-{AGV}	1.05022e-24
{YMIS}-{ILFP}-{YMIS}	3.83396e-24
{C}-{HNQW}-{YMIS}	4.08514e-24
{YMIS}-{YMIS}-{AGV}	1.09931e-23
{AGV}-{HNQW}-{HNQW}	1.35566e-23
{ILFP}-{AGV}-{RK}	1.47052e-23
{YMIS}-{ILFP}-{AGV}	4.36898e-23
{YMIS}-{ILFP}-{DE}	1.21411e-22
{DE}-{AGV}-{AGV}	1.43212e-22
{ILFP}-{ILFP}-{HNQW}	2.09736e-22
{ILFP}-{YMIS}-{C}	2.96672e-22
{DE}-{YMIS}-{YMIS}	7.68546e-22
{AGV}-{AGV}-{AGV}	1.93478e-21
{DE}-{YMIS}-{ILFP}	2.07386e-21
{AGV}-{C}-{ILFP}	2.87125e-21
{DE}-{ILFP}-{AGV}	5.61435e-21
{YMIS}-{HNQW}-{YMIS}	1.55708e-20
{DE}-{ILFP}-{ILFP}	3.44576e-20
{YMIS}-{DE}-{ILFP}	8.64733e-20
{ILFP}-{ILFP}-{DE}	8.89635e-20
{ILFP}-{AGV}-{ILFP}	9.1663e-20
{DE}-{HNQW}-{ILFP}	1.72125e-19
{AGV}-{RK}-{ILFP}	2.20617e-19
{ILFP}-{HNQW}-{YMIS}	2.3288e-19
{ILFP}-{RK}-{AGV}	3.80205e-19
{HNQW}-{HNQW}-{HNQW}	7.02418e-19
{ILFP}-{DE}-{YMIS}	1.11416e-18
{AGV}-{AGV}-{C}	1.58125e-18
{AGV}-{ILFP}-{HNQW}	2.0965e-18
{HNQW}-{YMIS}-{ILFP}	3.17334e-18
{AGV}-{AGV}-{RK}	3.21679e-18
{YMIS}-{DE}-{YMIS}	3.23786e-18
{C}-{ILFP}-{RK}	3.89892e-18
{C}-{ILFP}-{ILFP}	3.94178e-18
{ILFP}-{ILFP}-{AGV}	5.06866e-18
{DE}-{ILFP}-{YMIS}	5.72533e-18
{HNQW}-{C}-{RK}	8.75495e-18
{ILFP}-{DE}-{ILFP}	9.30833e-18
{AGV}-{ILFP}-{YMIS}	1.12514e-17
{AGV}-{YMIS}-{ILFP}	1.37212e-17
{AGV}-{YMIS}-{HNQW}	1.48574e-17
{HNQW}-{AGV}-{AGV}	1.71151e-17
{HNQW}-{AGV}-{C}	2.50647e-17
{ILFP}-{AGV}-{YMIS}	3.11469e-17
{ILFP}-{HNQW}-{AGV}	6.29611e-17
{DE}-{YMIS}-{AGV}	9.41458e-17
{ILFP}-{C}-{RK}	1.01009e-16
{HNQW}-{ILFP}-{ILFP}	2.13167e-16
{RK}-{HNQW}-{RK}	4.18617e-16
{AGV}-{DE}-{ILFP}	4.9109e-16
{AGV}-{AGV}-{HNQW}	6.38101e-16
{ILFP}-{AGV}-{DE}	7.30728e-16
{AGV}-{RK}-{HNQW}	8.31942e-16
{YMIS}-{AGV}-{ILFP}	1.04281e-15
{ILFP}-{HNQW}-{ILFP}	1.34229e-15
{HNQW}-{YMIS}-{YMIS}	1.3577e-15
{ILFP}-{HNQW}-{RK}	1.69954e-15
{AGV}-{C}-{HNQW}	4.17205e-15
{ILFP}-{HNQW}-{HNQW}	4.72058e-15
{ILFP}-{C}-{AGV}	9.9122e-15
{YMIS}-{YMIS}-{DE}	1.01123e-14
{HNQW}-{YMIS}-{HNQW}	1.59173e-14
{HNQW}-{HNQW}-{ILFP}	2.09265e-14
{HNQW}-{HNQW}-{YMIS}	5.01435e-14
{RK}-{AGV}-{AGV}	6.23625e-14
{C}-{RK}-{YMIS}	7.26896e-14
{HNQW}-{DE}-{ILFP}	9.97862e-14
{YMIS}-{HNQW}-{HNQW}	1.36854e-13
{ILFP}-{YMIS}-{AGV}	1.48594e-13
{AGV}-{AGV}-{ILFP}	1.74014e-13
{YMIS}-{AGV}-{RK}	2.08948e-13
{YMIS}-{YMIS}-{HNQW}	2.17047e-13
{ILFP}-{DE}-{AGV}	3.62069e-13
{RK}-{ILFP}-{RK}	4.14894e-13
{ILFP}-{RK}-{YMIS}	4.98466e-13
{HNQW}-{ILFP}-{YMIS}	6.0437e-13
{AGV}-{ILFP}-{AGV}	6.92721e-13
{RK}-{ILFP}-{HNQW}	7.34611e-13
{C}-{ILFP}-{YMIS}	1.00991e-12
{AGV}-{HNQW}-{YMIS}	1.29275e-12
{YMIS}-{ILFP}-{RK}	3.24955e-12
{RK}-{AGV}-{YMIS}	7.47696e-12
{HNQW}-{ILFP}-{HNQW}	7.5023e-12
{AGV}-{DE}-{YMIS}	7.68994e-12
{DE}-{RK}-{ILFP}	9.03916e-12
{ILFP}-{YMIS}-{RK}	9.43923e-12
{YMIS}-{ILFP}-{C}	1.62331e-11
{AGV}-{C}-{YMIS}	2.51802e-11
{HNQW}-{ILFP}-{AGV}	2.54065e-11
{HNQW}-{C}-{ILFP}	2.6084e-11
{HNQW}-{DE}-{C}	2.69852e-11
{RK}-{DE}-{AGV}	2.78583e-11
{HNQW}-{C}-{HNQW}	3.25141e-11
{RK}-{YMIS}-{C}	3.43402e-11
{ILFP}-{ILFP}-{C}	3.46806e-11
{YMIS}-{AGV}-{DE}	5.22446e-11
{ILFP}-{DE}-{DE}	6.85481e-11
{HNQW}-{ILFP}-{DE}	7.43632e-11
{AGV}-{YMIS}-{RK}	1.22584e-10
{YMIS}-{RK}-{ILFP}	1.34263e-10
{HNQW}-{AGV}-{HNQW}	1.37561e-10
{AGV}-{DE}-{AGV}	1.56226e-10
{DE}-{HNQW}-{AGV}	1.68457e-10
{DE}-{AGV}-{YMIS}	2.11356e-10
{YMIS}-{DE}-{AGV}	2.17085e-10
{ILFP}-{RK}-{ILFP}	2.49192e-10
{C}-{DE}-{YMIS}	2.56457e-10
{AGV}-{AGV}-{DE}	2.74692e-10
{DE}-{ILFP}-{C}	3.48551e-10
{HNQW}-{RK}-{HNQW}	3.98144e-10
{ILFP}-{AGV}-{HNQW}	4.09228e-10
{AGV}-{RK}-{AGV}	5.12913e-10
{C}-{YMIS}-{YMIS}	5.27979e-10
{YMIS}-{AGV}-{HNQW}	6.50825e-10
{ILFP}-{C}-{ILFP}	7.66428e-10
{YMIS}-{YMIS}-{RK}	7.72642e-10
{HNQW}-{YMIS}-{DE}	9.4046e-10
{ILFP}-{YMIS}-{HNQW}	9.48709e-10
{C}-{ILFP}-{DE}	1.10393e-09
{AGV}-{ILFP}-{RK}	1.35964e-09
{AGV}-{C}-{DE}	1.57971e-09
{RK}-{YMIS}-{AGV}	2.94628e-09
{C}-{ILFP}-{HNQW}	3.19198e-09
{ILFP}-{AGV}-{AGV}	3.71091e-09
{HNQW}-{AGV}-{ILFP}	4.09371e-09
{HNQW}-{AGV}-{YMIS}	4.46466e-09
{YMIS}-{HNQW}-{AGV}	5.28969e-09
{HNQW}-{ILFP}-{C}	6.16438e-09
{HNQW}-{C}-{AGV}	7.96794e-09
{YMIS}-{C}-{ILFP}	8.75025e-09
{DE}-{DE}-{YMIS}	1.21085e-08
{HNQW}-{HNQW}-{AGV}	1.8673e-08
{ILFP}-{C}-{YMIS}	2.65645e-08
{RK}-{RK}-{HNQW}	3.76268e-08
{RK}-{RK}-{DE}	4.15613e-08
{HNQW}-{DE}-{HNQW}	4.33469e-08
{DE}-{C}-{RK}	6.15196e-08
{C}-{YMIS}-{RK}	6.64043e-08
{DE}-{ILFP}-{HNQW}	7.12429e-08
{RK}-{YMIS}-{YMIS}	7.43926e-08
{RK}-{ILFP}-{AGV}	7.86094e-08
{AGV}-{DE}-{HNQW}	8.42742e-08
{AGV}-{HNQW}-{ILFP}	1.40652e-07
{RK}-{HNQW}-{YMIS}	1.43102e-07
{YMIS}-{DE}-{HNQW}	1.51624e-07
{DE}-{AGV}-{ILFP}	1.79728e-07
{RK}-{HNQW}-{HNQW}	2.40851e-07
{ILFP}-{C}-{DE}	2.83384e-07
{AGV}-{YMIS}-{C}	2.968e-07
{YMIS}-{HNQW}-{ILFP}	3.02473e-07
{AGV}-{RK}-{RK}	3.31801e-07
{HNQW}-{AGV}-{RK}	3.53486e-07
{HNQW}-{C}-{YMIS}	3.83337e-07
{DE}-{DE}-{HNQW}	3.91904e-07
{YMIS}-{RK}-{HNQW}	4.51076e-07
{C}-{HNQW}-{DE}	4.7924e-07
{HNQW}-{HNQW}-{DE}	4.88809e-07
{AGV}-{ILFP}-{DE}	5.86827e-07
{DE}-{C}-{AGV}	5.88277e-07
{RK}-{ILFP}-{C}	6.10884e-07
{ILFP}-{DE}-{RK}	6.58512e-07
{AGV}-{RK}-{YMIS}	7.0813e-07
{DE}-{YMIS}-{C}	1.01238e-06
{HNQW}-{C}-{DE}	1.0765e-06
{C}-{YMIS}-{DE}	1.13926e-06
{YMIS}-{HNQW}-{C}	1.1482e-06
{RK}-{DE}-{ILFP}	1.18216e-06
{YMIS}-{RK}-{RK}	1.19644e-06
{RK}-{AGV}-{DE}	1.98344e-06
{C}-{DE}-{ILFP}	2.27647e-06
{ILFP}-{C}-{HNQW}	3.44596e-06
{C}-{YMIS}-{ILFP}	3.6693e-06
{YMIS}-{C}-{HNQW}	4.11005e-06
{C}-{AGV}-{ILFP}	4.61658e-06
{DE}-{DE}-{ILFP}	4.68914e-06
{YMIS}-{RK}-{C}	5.28751e-06
{RK}-{YMIS}-{HNQW}	5.69001e-06
{AGV}-{HNQW}-{AGV}	6.09812e-06
{HNQW}-{RK}-{DE}	6.54584e-06
{RK}-{HNQW}-{ILFP}	6.79444e-06
{RK}-{RK}-{RK}	6.88219e-06
{DE}-{AGV}-{HNQW}	9.04188e-06
{HNQW}-{DE}-{RK}	1.11582e-05
{DE}-{RK}-{YMIS}	1.13504e-05
{DE}-{HNQW}-{YMIS}	1.72843e-05
{ILFP}-{RK}-{HNQW}	2.13252e-05
{AGV}-{ILFP}-{C}	2.5242e-05
{AGV}-{HNQW}-{C}	2.98554e-05
{HNQW}-{AGV}-{DE}	3.59705e-05
{DE}-{C}-{ILFP}	3.80068e-05
{C}-{YMIS}-{AGV}	4.04189e-05
{HNQW}-{HNQW}-{RK}	4.22786e-05
{C}-{HNQW}-{HNQW}	4.28971e-05
{C}-{RK}-{HNQW}	4.80461e-05
{ILFP}-{RK}-{DE}	5.30682e-05
{DE}-{DE}-{AGV}	6.60032e-05
{ILFP}-{DE}-{HNQW}	8.26816e-05
{DE}-{ILFP}-{RK}	0.000117141
{RK}-{DE}-{C}	0.000168317
{DE}-{YMIS}-{HNQW}	0.000211598
{YMIS}-{RK}-{YMIS}	0.000225577
{HNQW}-{RK}-{YMIS}	0.000246336
{AGV}-{HNQW}-{RK}	0.000247093
{YMIS}-{C}-{YMIS}	0.000247226
{DE}-{ILFP}-{DE}	0.000272675
{HNQW}-{DE}-{DE}	0.000276249
{HNQW}-{DE}-{YMIS}	0.000406177
{RK}-{RK}-{ILFP}	0.000516837
{YMIS}-{RK}-{DE}	0.000577551
{AGV}-{RK}-{C}	0.0007444
{DE}-{AGV}-{RK}	0.00077659
{RK}-{ILFP}-{DE}	0.000789686
{DE}-{AGV}-{DE}	0.000790161
{DE}-{YMIS}-{DE}	0.00104859
{C}-{HNQW}-{ILFP}	0.0011387
{YMIS}-{HNQW}-{DE}	0.00135773
{AGV}-{YMIS}-{DE}	0.0013914
{RK}-{ILFP}-{YMIS}	0.00140556
{YMIS}-{C}-{AGV}	0.00141586
{C}-{AGV}-{YMIS}	0.00192575
{DE}-{RK}-{HNQW}	0.00223786
{YMIS}-{HNQW}-{RK}	0.00245574
{AGV}-{HNQW}-{DE}	0.0025687
{YMIS}-{C}-{C}	0.00266198
{RK}-{HNQW}-{AGV}	0.00372772
{ILFP}-{HNQW}-{C}	0.0040038
{C}-{RK}-{DE}	0.00484284
{YMIS}-{DE}-{DE}	0.00548871
{ILFP}-{DE}-{C}	0.00556168
{YMIS}-{RK}-{AGV}	0.00573035
{DE}-{DE}-{C}	0.00582193
{HNQW}-{RK}-{ILFP}	0.00683156
{DE}-{HNQW}-{HNQW}	0.0104199
{RK}-{YMIS}-{DE}	0.010633
{RK}-{AGV}-{HNQW}	0.0114607
{AGV}-{RK}-{DE}	0.0119727
{RK}-{HNQW}-{DE}	0.0132156
{HNQW}-{RK}-{RK}	0.0144836
{RK}-{DE}-{DE}	0.0166921
{RK}-{C}-{YMIS}	0.0178558
{DE}-{C}-{DE}	0.0216955
{RK}-{DE}-{YMIS}	0.0294633
{C}-{C}-{HNQW}	0.0298581
{RK}-{DE}-{RK}	0.029993
{AGV}-{DE}-{C}	0.0302933
{RK}-{RK}-{AGV}	0.0349909
{C}-{C}-{AGV}	0.0413635
{HNQW}-{DE}-{AGV}	0.0498916
{DE}-{DE}-{RK}	0.0517666
{DE}-{DE}-{DE}	0.0519457
{YMIS}-{DE}-{RK}	0.0572544
{RK}-{C}-{AGV}	0.0591341
{AGV}-{DE}-{DE}	0.0592869
{C}-{RK}-{C}	0.063498
{ILFP}-{RK}-{C}	0.066978
{RK}-{YMIS}-{RK}	0.0687137
{C}-{HNQW}-{C}	0.0820278
{RK}-{C}-{DE}	0.0905036
{HNQW}-{YMIS}-{RK}	0.113244
{ILFP}-{C}-{C}	0.130788
{DE}-{YMIS}-{RK}	0.146715
{C}-{C}-{DE}	0.154374
{RK}-{AGV}-{RK}	0.183014
{DE}-{RK}-{C}	0.191811
{C}-{AGV}-{HNQW}	0.303963
{HNQW}-{RK}-{AGV}	0.322599
{C}-{DE}-{RK}	0.326078
{C}-{HNQW}-{RK}	0.357403
{HNQW}-{C}-{C}	0.383177
{C}-{YMIS}-{HNQW}	0.416487
{C}-{C}-{YMIS}	0.448954
{HNQW}-{ILFP}-{RK}	0.452061
{C}-{YMIS}-{C}	0.469084
{DE}-{HNQW}-{DE}	0.48131
{C}-{C}-{RK}	0.499168
{DE}-{C}-{C}	0.511393
{DE}-{RK}-{RK}	0.541857
{C}-{RK}-{RK}	0.544946
{DE}-{C}-{YMIS}	0.550562
{DE}-{HNQW}-{C}	0.555181
{C}-{DE}-{C}	0.560754
{C}-{DE}-{HNQW}	0.574305
{DE}-{RK}-{DE}	0.578083
{RK}-{C}-{RK}	0.610276
{YMIS}-{DE}-{C}	0.619016
{C}-{AGV}-{RK}	0.635556
{C}-{C}-{C}	0.710289
{C}-{ILFP}-{C}	0.782727
{C}-{AGV}-{C}	0.795812
{DE}-{C}-{HNQW}	0.840285
{C}-{DE}-{DE}	0.842107
{AGV}-{C}-{C}	0.85292
{C}-{C}-{ILFP}	0.860092
{DE}-{HNQW}-{RK}	0.97081
{RK}-{C}-{C}	0.991822
{RK}-{DE}-{HNQW}	0.994068
